# Supplementary material for: Direct Use of a Saliva-Collected Cotton Swab in Lateral Flow Immunoassay for the Detection of Cotinine
Source: Biosensors (Basel). 2022 Apr 6;12(4):214. doi: 10.3390/bios12040214 (PMC9029424; doi:10.3390/bios12040214)
Supplement: Supplementary file 1 [file biosensors-12-00214-s001.zip]

Archive with 1 entries (1 files):
- biosensors-1593811-supplementary.pdf
